# Supplementary material for: Association between ovalocytosis and Plasmodium infection: a systematic review and meta-analysis
Source: Sci Rep. 2023 May 3;13:7164. doi: 10.1038/s41598-023-34170-3 (PMC10156661; doi:10.1038/s41598-023-34170-3)
Supplement: Supplementary file 4 — Supplementary Table S2. [file 41598_2023_34170_MOESM4_ESM.xlsx]

## Sheet: Sheet1
Association between ovalocytosis and Plasmodium infection: A systematic review and meta-analysis Kwuntida Uthaisar Kotepui1, Aongart Mahittikorn2*, Frederick Ramirez Masangkay3 & Manas Kotepui1* 1Medical Technology, School of Allied Health Sciences, Walailak University, Tha Sala, Nakhon Si Thammarat, Thailand 2Department of Protozoology, Faculty of Tropical Medicine, Mahidol University, Bangkok, …
Table S2. Details of the included studies
No.	Authors	study design	study location (Year)	Year of conduction	Types of participants (severe, uncomplicated, asymptomatic)	Plasmodium spp.	Mean age in any groups	Age range (years)	Types of ovalocytosis	Method for assessing ovalocytosis	Qualitative synthesis	Malaria and ovalocytosis	Ovalocytosis without malaria	Malaria without ovalocytosis	No malaria/no ovalocytosis	Method for malaria
1	Allen et al., 1999	Case-control study	Papua New Guinea	1993-1996	Hospital malaria (431), community controls (307)	P. falciparum	NS	Children	Southeast Asian ovalocytosis	PCR for band3	The SAO band 3 was present in 0 of 68 children with cerebral malaria compared with six (8.8%) of 68 matched community controls (odds ratio ⫽ 0, 95% confidence interval 0–0.85).	27	18	404	289	Microscopy
2	Apibal et al., 1989	Case-control study	Thailand	NS	Malaria positive (55), normal individuals (40)	P. falciparum/P. vivax	NS	NS	NS	Microscopy	Patients with malaria had increased ovalocytic cells (P. falciparum: mean 6.3 cells, P. vivax: mean 8.3 cells, normal individuals: mean 0.6 cells					Microscopy
3	Benet et al., 2006	Cross-sectional study	Papua New Guinea	2002-2003	Pregnant women (402), non-pregnant women (196)	P. falciparum/P. vivax	Adults	Pregnant women	Southeast Asian ovalocytosis	PCR for band3	SAO-infected erythrocytes can sequester in the placenta, but heavy placental infections tended to be less common in SAO than in control pregnant women.					Microscopy
4	Cattani et al., 1987	Case-control study	Papua New Guinea	NS	Participants in community	P. falciparum/P. vivax	19.4 (median 14)	NS	NS	Microscopy	Ovalocytic patients were positive less often than their controls for P. falciparum (P=0.044), for P. vivax (P=0.009), and for all species of malaria combined (P=0.013).	93	83	46	226	Microscopy
5	Foo et al., 1992	Cross-sectional study	Malaysia	1990	Malaria positive (118), malaria negative (511)	P. falciparum/P. vivax/P. malariae	NS	4 months to 55 years	NS	Microscopy	Fewer ovalocytics cells that ever positive for P. falciparum (P < 0.05) or any parasite species (P < 0.05) compared to controls. Malaria parasitemia was lower in ovalocytic individuals compared to controls. Odds of having malaria among ovalocytic individuals was 0.639.	46	428	72	402	Microscopy
6	Fowkes et al., 2008	Cross-sectional study	Papua New Guinea	1999-2000	Children (555)	P. falciparum/P. vivax	9.68	Children 1–17 years	Southeast Asian ovalocytosis	PCR for band3	There was no association of SAO (P = 0.29) with P. falciparum prevalence. There was also no significant association of SAO (P = 0.66) with mean parasite density.	9	15	84	200	Microscopy
7	Kimura et al., 2002	Cross-sectional study	Indonesia	NS	Symptomatic malaria (129), healthy controls (231)	P. falciparum/P. vivax	NS	NS	Southeast Asian ovalocytosis	PCR for band3	There was no significant difference in the prevalence of the SAO between malaria and controls (p>0.8). The frequency of SAO was not significantly different between Pf and Pv infected subjects.	14	29	115	202	Microscopy
8	Kimura et al., 2006	Cross-sectional study	Indonesia	NS	Malaria positive (128)	P. falciparum/P. vivax	28	1–63 years	Southeast Asian ovalocytosis	PCR for band3	Higher ovalocytic rate resulted in lower malaria infection, but the SAO did not prevent malaria infection.					Microscopy
9	Lin et al., 2010	Clinical trial	Papua New Guinea	2004	Elementary/ primary school students (206)	P. falciparum/P. vivax/P. malariae/P. ovale	NS	5 to 14 years	Southeast Asian ovalocytosis	PCR for band3	No significant associations between the risk of P. falciparum infection or illness were observed for SAO ( P > 0.2).					Microscopy/PCR
10	Manning et al., 2011	Cohort study	Papua New Guinea	2006-2009	Severe malaria (P. falciparum: 262, P. vivax: 27, mixed infection: 50)	P. falciparum/P. vivax/Mixed infections	NS	0.5–10 years	Southeast Asian ovalocytosis	PCR for band3	Proportion of ovalocytosis was frequently higher in P. falciparum (5.7%) than P. vivax (3.8%) and mixed infections (4.3%).					Microscopy/RDT
11	O'Donnell et al., 1998	Cross-sectional study	Papua New Guinea	NS	Acute malaria (389), community controls (241)	P. falciparum/P. vivax	NS	Children	Southeast Asian ovalocytosis	PCR for band3	No difference in the frequency of SAO band 3 in acute malaria (8.8%) and the community controls (6.6%), (P = 0.57). The degree of ovalocytosis was significantly lower in children with SAO band 3 during acute malaria than those of community controls (P = 0.025)	32	16	357	225	Microscopy
12	O'Donnell et al., 2007	Cohort study	Papua New Guinea	1994-1996	Pregnant women (987)	P. falciparum	NS	Pregnant women	Southeast Asian ovalocytosis	PCR for band3	The frequency of placental P. falciparum infection and systemic malaria infection after deliverydid not vary significantly according to SAO genotype. Placental parasitemia was present in 24.5% of women with a normal genotype compared with 21.1%with SAO.	16	60	180	556	Microscopy
13	Rosanas-Urgell et al., 2012	Cohort and case-control studies	Papua New Guinea	2006-2009	Children (1975)	P. falciparum/P. vivax/P. malariae	NS	Cohort study I (3-21 months), Cohort study II (5-14 years), Case-control study (0.5-10 years)	Southeast Asian ovalocytosis	PCR for band3	Cohort study I: SAO was associated with a statistically significant 46% reduction in the incidence of clinical P. vivax episodes;Cohort study II: SAO was associated with a statistically 52% reduction in P. vivax (blood-stage) reinfection diagnosed by PCR and 55% by light microscopy; Case-control study: SAO was associated with protection against severe P. falciparum malaria (OR = 0.38, p = 0.014) …	8	28	228	302	Microscopy/PCR
14	Serjeantson et al., 1977	Cross-sectional study	Papua New Guinea	NS	Participants in community (1616)	P. falciparum/P. vivax/P. malariae	NS	2--14 years	NS	Microscopy	Ovalocytics tended to be more resistant to severe malarial infections than normocytics. The ratio of parasitaemia in 112 ovalocytics compared with 741 normocytic children was 1.05 for P.falciparum; 0.90 for P. vivax; 0.54 for P. malariae, and 0.91 for infection with any species	27	85	197	544	Microscopy
15	Shimizu et al., 2005	Cross-sectional study	Indonesia	NS	Participants in community (210)	P. falciparum/P. vivax	11.6	6–17 years	Southeast Asian ovalocytosis	PCR for band3	There was no significant difference in the prevalence of asymptomatic malaria infection between individuals with or without SAO (P > 0.05).	4	20	21	165	PCR
16	Stanisic et al., 2015	Cohort study	Papua New Guinea		Pregnant women (470)	P. falciparum/P. vivax/P. ovale	24	Pregnant women 16–49 years	Southeast Asian ovalocytosis	PCR for band3	There was no significant difference in the frequency of malaria infection between individuals with or without SAO (P = 0.62).					Microscopy/PCR
Abbreviation: NS, not specified; PCR, polymerase chain reaction; SAO, South-East Asianovalocytosis
