# Supplementary material for: Association between ovalocytosis and Plasmodium infection: a systematic review and meta-analysis
Source: Sci Rep. 2023 May 3;13:7164. doi: 10.1038/s41598-023-34170-3 (PMC10156661; doi:10.1038/s41598-023-34170-3)
Supplement: Supplementary file 5 — Supplementary Table S3. [file 41598_2023_34170_MOESM5_ESM.xlsx]

## Sheet: Sheet 1
			Association between ovalocytosis and Plasmodium infection: A systematic review and meta-analysis Kwuntida Uthaisar Kotepui1, Aongart Mahittikorn2*, Frederick Ramirez Masangkay3, Manas Kotepui1* 1 Medical Technology, School of Allied Health Sciences, Walailak University, Tha Sala, Nakhon Si Thammarat, Thailand 2Department of Protozoology, Faculty of Tropical Medicine, Mahidol University, Bangkok, …
Table S3. Risk of bias among the included studies
Study designs	Studies	Selection				Comparability	Exposure
		Is the case definition adequate?	Representativeness of the cases	Selection of Controls	Definition of Controls	Comparability of cases and controls on the basis of the design or analysis	Ascertainment of exposure	Same method of ascertainment for cases and controls	Non-Response rate
Case-control studies	Allen et al., 1999	*	*	*	*	**	*	*	*
	Apibal et al., 1989	*	*	*	*	**	*	*	*
	Cattani et al., 1987	*	*	*	*	**	*	*	*
	Rosanas-Urgell et al., 2012	*	*	*	*	**	*	*	*
Cross-sectional studies	Benet et al., 2006	*	*	*	*	**	*	*	Not assessed
	Foo et al., 1992	*	*	*	*	**	*	*	Not assessed
	Fowkes et al., 2008	*	*	*	*	**	*	*	Not assessed
	Kimura et al., 2002	*	*	*		**	*	*	Not assessed
	Kimura et al., 2006	*	*	*	*	**	*	*	Not assessed
	O'Donnell et al., 1998	*	*	*	*	**	*	*	Not assessed
	Serjeantson et al., 1977	*	*	*	*	**	*	*	Not assessed
	Shimizu et al., 2005	*	*	*		**	*	*	Not assessed
Study designs	Studies	Selection				Comparability	Outcome
		Representativeness of the exposed cohort	Selection of the non exposed cohort	Ascertainment of exposure	Demonstration that outcome of interest was not present at start of study	Comparability of cohorts on the basis of the design or analysis	Assessment of outcome	Was follow-up long enough for outcomes to occur	Adequacy of follow up of cohorts
Cohort studies	Manning et al., 2011	*	*	*	*	**	*	*	*
	O'Donnell et al., 2007	*	*	*		**	*	*	*
	Stanisic et al., 2015	*		*	*	**	*	*	*
	Lin et al., 2010	*	*	*	*	**	*	*	*
	Rosanas-Urgell et al., 2012	*	*	*	*	**	*	*	*
